# Supplementary material for: Moderate Consumption of Beer (with and without Ethanol) and Menopausal Symptoms: Results from a Parallel Clinical Trial in Postmenopausal Women
Source: Nutrients. 2021 Jun 30;13(7):2278. doi: 10.3390/nu13072278 (PMC8308431; doi:10.3390/nu13072278)
Supplement: Supplementary file 1 [file nutrients-13-02278-s001.zip]

Archive with 1 entries (1 files):
- nutrients-1258324-supplementary.pdf
